# Supplementary material for: Prognostic predictors of radical resection of stage I-IIIB non-small cell lung cancer: the role of preoperative CT texture features, conventional imaging features, and clinical features in a retrospectively analyzed
Source: BMC Pulm Med. 2023 Apr 14;23:122. doi: 10.1186/s12890-023-02422-7 (PMC10105471; doi:10.1186/s12890-023-02422-7)
Supplement: Supplementary file 1 — Additional file 1. [file 12890_2023_2422_MOESM1_ESM.csv]

lower0	median0	upper0	lower1	median1	upper1	p_val	VarName
-0.36584965	0.07827041	1.13205507	-1.33341134	-0.62833217	-0.39176305	4.577011224551535e-5	GLCMEntropy_angle45_offset7
-0.6555952	-0.5766827	-0.2801717	-0.3002080	0.4509250	1.4117682	6.581307847292997e-5	FrequencySize
-0.6555859	-0.5766833	-0.2801722	-0.3002085	0.4509247	1.4117681	6.581307847292997e-5	VolumeCount
-0.37648450	-0.01503177	0.97397355	-1.24907046	-0.62749834	-0.36130859	8.935357957057352e-5	GLCMEntropy_AllDirection_offset7
-0.37362825	-0.03077596	1.15774801	-1.17659740	-0.61167055	-0.36640878	1.0391612034992578e-4	GLCMEntropy_angle135_offset7
-0.7458068	-0.5881840	-0.1132487	-0.2468913	0.4741837	1.2597418	1.8767242618083677e-4	SizeZoneVariability
-0.4571395	-0.0154578	0.8440459	-1.2092726	-0.6268680	-0.3233116	2.1690269572469006e-4	GLCMEntropy_angle0_offset7
-0.42146714	-0.01944931	1.10153111	-1.18448721	-0.61598161	-0.32050693	2.3869092256184986e-4	GLCMEntropy_angle90_offset7
-0.29279327	0.03527772	0.84567796	-1.15239524	-0.52206985	-0.25378031	2.6252010370982835e-4	GLCMEntropy_AllDirection_offset4
-0.2845492	0.0426189	0.8428536	-1.1156981	-0.5182345	-0.2261430	3.1701774230070913e-4	GLCMEntropy_angle90_offset4
-0.27166790	0.04504008	0.83225501	-1.10301517	-0.50096532	-0.22385913	3.646565991207892e-4	GLCMEntropy_angle0_offset4
-0.3944600	0.0266115	0.8383083	-1.1327662	-0.5033912	-0.2611155	5.264289335698426e-4	GLCMEntropy_angle135_offset4
-0.76875211	-0.61763768	-0.01081664	-0.22500003	0.28701765	1.15337222	5.264289335698426e-4	IntensityVariability
-0.324755441	0.003627739	0.857001533	-1.173005403	-0.537596701	-0.247647278	5.508052211233935e-4	GLCMEntropy_angle45_offset4
-0.4647709	0.1373879	0.6140403	-1.1468202	-0.5904699	-0.2688289	8.979123972716895e-4	GLCMEntropy_angle135_offset1
-0.4688726	0.1112407	0.6087555	-1.0205860	-0.5391968	-0.3642161	9.379172675340778e-4	GLCMEntropy_angle90_offset1
-0.4625513	0.1290244	0.5921097	-1.0524876	-0.6090083	-0.3503115	0.0011638849461118985	GLCMEntropy_AllDirection_offset1
-0.5049478	0.1106975	0.6164339	-1.1161872	-0.5510023	-0.3063092	0.0011638849461118985	GLCMEntropy_angle45_offset1
-0.9184821	-0.5391121	0.3305118	-0.3898330	0.8104989	1.5048980	0.0012147246426325716	InverseDifferenceMoment_angle0_offset7
-0.8607262	-0.5275016	0.2629599	-0.3311105	0.7924787	1.3956149	0.0013226114601379174	InverseDifferenceMoment_angle0_offset4
-0.8794909	-0.5217806	0.3432406	-0.4515517	0.8245932	1.5229782	0.001379808999920846	InverseDifferenceMoment_AllDirection_offset7
-0.4503174	0.1578710	0.5682226	-1.0654431	-0.6242272	-0.2012496	0.0015011061729006943	GLCMEntropy_angle0_offset1
-0.2052519	-0.2021856	-0.1903500	-0.2057691	-0.2055890	-0.2036325	0.0015983108517798683	HaralickCorrelation_AllDirection_offset7_SD
-0.9305113	-0.4987068	0.3643595	-0.2796892	0.8204798	1.4604614	0.0016321600163872105	InverseDifferenceMoment_angle90_offset7
-0.8923569	-0.5212562	0.2860963	-0.3637804	0.7686585	1.4555471	0.0017015630054443614	InverseDifferenceMoment_AllDirection_offset4
-0.9004621	-0.4497053	0.3464262	-0.4330569	0.8264850	1.3949425	0.0017015630054443614	InverseDifferenceMoment_angle135_offset7
-0.9325634	-0.5083543	0.3101157	-0.4658782	0.7884604	1.4825645	0.0017736712402630346	InverseDifferenceMoment_angle135_offset4
-0.8799394	-0.5092429	0.2724719	-0.3436075	0.7357905	1.4010447	0.0018485790435892075	InverseDifferenceMoment_angle90_offset4
-1.00258151	0.01307795	0.26191204	0.19648156	0.29760139	0.92613052	0.002006862827330218	Range
-0.8955867	-0.5114670	0.3498410	-0.3671767	0.8016937	1.5291381	0.002007184784177348	InverseDifferenceMoment_angle45_offset4
-0.8881955	-0.4755263	0.3719799	-0.4417117	0.8325823	1.5145480	0.0020910856999698316	InverseDifferenceMoment_angle45_offset7
-0.9411963	-0.4578038	0.3725865	-0.3780805	0.7419370	1.4301428	0.0023624617496566572	InverseDifferenceMoment_angle90_offset1
-0.5648459	-0.2598464	0.7308006	-0.8261903	-0.6398615	-0.2663656	0.002459852265516337	Inertia_angle0_offset1
-0.9621621	-0.4177999	0.3628143	-0.3417066	0.8054360	1.3550071	0.0025609038034284564	InverseDifferenceMoment_AllDirection_offset1
-0.63646234	-0.49650708	-0.06515018	-0.38629859	-0.07125532	0.90006712	0.0026657384165243523	Correlation_angle90_offset7
-0.5631523	-0.4631620	-0.1533327	-0.3983795	-0.0406675	0.4860423	0.003061795337313096	MaxIntensity
-0.8980131	-0.4266008	0.2809147	-0.4237684	0.7538108	1.3494517	0.003381466166156594	InverseDifferenceMoment_angle45_offset1
-0.5746092	-0.2267020	0.9440331	-0.8805046	-0.6353498	-0.1510663	0.0035164964888617476	Inertia_AllDirection_offset1
-0.8553481	-0.4275606	0.4224091	-0.3966272	0.7222960	1.3705333	0.0035164964888617476	InverseDifferenceMoment_angle135_offset1
-0.5451981	-0.2420271	0.7553685	-0.7971903	-0.6501944	-0.1847825	0.0036564156326361593	Inertia_angle90_offset1
-0.64578934	-0.52030501	-0.01185366	-0.45437428	0.29095527	1.10394897	0.003801379070568923	GLCMEnergy_angle0_offset1
-0.553252926	-0.129537762	0.843359126	-0.918437858	-0.649984677	0.004598538	0.003801379070568923	Inertia_angle135_offset1
-0.63926732	-0.50994935	-0.04576826	-0.45134723	0.29246075	1.11130187	0.004268151527029993	GLCMEnergy_AllDirection_offset1
-0.9268997	-0.3714789	0.3901552	-0.2596801	0.4144588	1.3909106	0.004268151527029993	InverseDifferenceMoment_angle0_offset1
-0.59369803	-0.48849685	-0.23235605	-0.38207417	-0.04009232	0.69561954	0.004434623978293835	Correlation_angle135_offset7
-0.65629046	-0.50188492	-0.08955562	-0.41786752	-0.08477193	0.49373183	0.004607592003156562	Correlation_AllDirection_offset7
-0.64653103	-0.50637969	-0.06737333	-0.45523206	0.26714376	1.13288140	0.004607592003156562	GLCMEnergy_angle90_offset1
-0.6330181	-0.4947326	-0.0652563	-0.4509076	0.2985846	1.0700857	0.004786319838667299	GLCMEnergy_angle135_offset1
-0.62993525	-0.48259822	-0.05495961	-0.46075833	0.30784207	1.06685446	0.004786319838667299	GLCMEnergy_angle45_offset1
-0.699688426	-0.538435034	0.077215239	-0.439603314	-0.002148665	0.433429372	0.00497129869634159	Correlation_angle45_offset4
-0.62037310	-0.46142060	-0.04188851	-0.49874835	0.34191213	1.09222995	0.005996780649217949	GLCMEnergy_angle90_offset4
-0.62686863	-0.45751828	-0.05783501	-0.49358127	0.36262924	1.09124763	0.006223426172373039	GLCMEnergy_angle0_offset4
-0.62164691	-0.42434715	-0.05821656	-0.51727650	0.34905233	1.08355184	0.007209111522460653	GLCMEnergy_angle135_offset4
-0.8907667	-0.8096250	0.9754234	-0.7771995	0.7498983	1.3588341	0.007338070278574881	HighIntensityLargeAreaEmphasis
-0.62024085	-0.43998749	-0.05217769	-0.50432053	0.34677687	1.08872427	0.0074764703276122895	GLCMEnergy_AllDirection_offset4
-0.61847736	-0.43295652	-0.04892509	-0.49995698	0.33352798	1.08702103	0.0074764703276122895	GLCMEnergy_angle45_offset4
-0.4681159	-0.4238843	-0.1221465	-0.4057975	-0.2007305	0.3206684	0.008038013798427576	GLCMEnergy_AllDirection_offset1_SD
-0.6083458	-0.2399376	0.8645688	-0.8446808	-0.6097540	-0.2006460	0.008038013798427576	Inertia_angle45_offset1
-0.67454681	-0.53461315	0.04094571	-0.53753159	-0.06832896	1.13241791	0.008637026952282707	Correlation_AllDirection_offset4
-0.63033290	-0.41939661	-0.05827762	-0.50787682	0.37673765	1.11380632	0.009275630575318565	GLCMEnergy_angle0_offset7
-0.4694355	-0.3341770	0.1844334	-0.5117100	-0.4668259	-0.3197043	0.009275630575318565	Inertia_AllDirection_offset1_SD
-0.5839942	-0.4595253	-0.1207062	-0.4046887	-0.1620162	0.3273945	0.009609909026006419	Correlation_angle0_offset7
-0.61633283	-0.42688323	-0.02685992	-0.49566128	0.34623565	1.10594598	0.009956037051432295	GLCMEnergy_angle90_offset7
-0.59428559	-0.46189446	-0.12864748	-0.48919855	-0.08599882	0.75636563	0.011059477500753943	Correlation_angle135_offset4
-0.67450120	-0.49868219	-0.03092193	-0.51210509	-0.01465478	0.43087427	0.011855308651878638	Correlation_angle0_offset4
-0.62716379	-0.41949511	-0.01963778	-0.53025132	0.34472621	1.09721740	0.011855308651878638	GLCMEnergy_AllDirection_offset7
-0.8044652	-0.4690820	0.3505701	-0.2134583	0.2613437	1.1070267	0.011855308651878638	InverseDifferenceMoment_AllDirection_offset1_SD
-0.63220670	-0.49746049	0.03603447	-0.42591123	-0.13441901	1.30671620	0.013143251622470811	Correlation_angle90_offset4
-0.46910308	-0.06309709	0.60708554	-0.96550579	-0.61638740	0.11613780	0.013367397008990036	HaralickCorrelation_angle45_offset7
-0.8965899	-0.7983855	0.9390441	-0.7788705	0.7490977	1.3213032	0.013598539752057501	HighIntensityEmphasis
-0.2992262	-0.2792589	-0.1351516	-0.3033894	-0.2986252	-0.2836719	0.013599262777697001	GLCMEntropy_AllDirection_offset7_SD
-0.47847607	-0.07103929	0.61169262	-0.96771483	-0.60904461	0.12402697	0.014307990034080793	HaralickCorrelation_angle135_offset7
-0.8970786	-0.7969566	0.9494960	-0.7784519	0.7466280	1.2960021	0.015050682418568351	HighIntensitySmallAreaEmphasis
-0.62408765	-0.41085502	-0.02527811	-0.51988611	0.32851061	1.08335912	0.0155660794483961	GLCMEnergy_angle45_offset7
-0.46975861	-0.05398387	0.57124719	-0.96398140	-0.59684447	0.12173979	0.017485465552703208	HaralickCorrelation_AllDirection_offset7
-0.63719119	-0.43058357	-0.01821063	-0.54235347	0.32569729	1.07864886	0.017778975551899667	GLCMEnergy_angle135_offset7
-0.44991389	-0.07475577	0.52665750	-0.88437535	-0.56465297	0.02322367	0.018674546151802675	HaralickCorrelation_angle135_offset1
-0.44311990	-0.07243710	0.51478934	-0.86996675	-0.55295184	0.01118494	0.01898356993209149	HaralickCorrelation_AllDirection_offset1
-0.44180407	-0.07977104	0.49708091	-0.87333735	-0.55742719	0.01879293	0.019294253834772672	HaralickCorrelation_angle45_offset1
-0.437057135	-0.072811307	0.506588046	-0.857061059	-0.554027925	-0.001295487	0.019297050936403083	HaralickCorrelation_angle90_offset1
-0.1858307	-0.1782073	-0.1310384	-0.1876411	-0.1862554	-0.1757412	0.0196150415075451	HaralickCorrelation_AllDirection_offset1_SD
-0.45465906	-0.05491754	0.55995206	-0.93679006	-0.57366608	0.11596433	0.020257039946862072	HaralickCorrelation_angle135_offset4
-0.5372424	-0.1602522	0.2914723	-0.5419029	-0.5333963	-0.2326488	0.020588787942945833	LowIntensitySmallAreaEmphasis
-0.44318772	-0.06425970	0.52613462	-0.86489795	-0.53730855	0.00296947	0.020590740908992815	HaralickCorrelation_angle0_offset1
-0.44601272	-0.07197986	0.52502016	-0.91446164	-0.55713316	0.08780117	0.020592693946177798	HaralickCorrelation_angle90_offset4
-0.45155187	-0.04967091	0.53543158	-0.92581665	-0.55786560	0.11771665	0.020927233815570497	HaralickCorrelation_angle0_offset7
-0.45921642	-0.05654401	0.56114765	-0.95571541	-0.58353664	0.12641782	0.020927233815570497	HaralickCorrelation_angle90_offset7
-0.45010209	-0.06095206	0.53381541	-0.94129930	-0.57575719	0.11572662	0.0212665054653663	HaralickCorrelation_angle45_offset4
-0.45027315	-0.06119997	0.53389673	-0.92531298	-0.56069583	0.10035804	0.021609552717697534	HaralickCorrelation_AllDirection_offset4
-0.44202506	-0.07512303	0.51772832	-0.89959014	-0.53693794	0.08353731	0.022678273661214353	HaralickCorrelation_angle0_offset4
-0.5380603	-0.1735129	0.3020156	-0.5426693	-0.5346219	-0.2349658	0.023782833000569964	LowIntensityEmphasis
-0.4472197	0.1949178	0.8539048	-1.2302686	-0.4221781	0.1768596	0.029614205597683185	histogramEnergy
-0.4472197	0.1949178	0.8539048	-1.2302686	-0.4221781	0.1768596	0.029614205597683185	histogramEntropy
-0.5423386	-0.1984148	0.3316026	-0.5456675	-0.5388791	-0.2414950	0.03245165416150991	LowIntensityLargeAreaEmphasis
-0.52446504	-0.34954690	0.07670782	-0.57300049	-0.54762871	-0.08998397	0.045001717975688305	InverseDifferenceMoment_AllDirection_offset7_SD
