# Supplementary material for: Prognostic predictors of radical resection of stage I-IIIB non-small cell lung cancer: the role of preoperative CT texture features, conventional imaging features, and clinical features in a retrospectively analyzed
Source: BMC Pulm Med. 2023 Apr 14;23:122. doi: 10.1186/s12890-023-02422-7 (PMC10105471; doi:10.1186/s12890-023-02422-7)
Supplement: Supplementary file 2 — Additional file 2. [file 12890_2023_2422_MOESM2_ESM.csv]

	2.50%	97.50%	OR	p_val	Var
1	0.071619896	0.449704109	0.201468794	0.000549185	GLCMEntropy_angle45_offset7
2	1.360034602	4.466686136	2.326261564	0.004735491	FrequencySize
3	1.3600341	4.466683577	2.326260501	0.004735506	VolumeCount
4	0.076444576	0.46368635	0.209914792	0.000604164	GLCMEntropy_AllDirection_offset7
5	0.075556944	0.478154734	0.214445474	0.000942144	GLCMEntropy_angle135_offset7
6	1.444736635	4.544425877	2.451568521	0.001837967	SizeZoneVariability
7	0.077520197	0.488757274	0.218272032	0.001077667	GLCMEntropy_angle0_offset7
8	0.0845845	0.521671802	0.235175912	0.001679258	GLCMEntropy_angle90_offset7
9	0.117431959	0.581561665	0.285982838	0.00193679	GLCMEntropy_AllDirection_offset4
10	0.119111716	0.593985491	0.291138298	0.00236601	GLCMEntropy_angle90_offset4
11	0.120315924	0.593596733	0.291430989	0.00224949	GLCMEntropy_angle0_offset4
12	0.12734413	0.612189594	0.30645255	0.002781553	GLCMEntropy_angle135_offset4
13	1.443190981	4.546284204	2.450443445	0.001875032	IntensityVariability
14	0.119564083	0.592711053	0.292802701	0.002324936	GLCMEntropy_angle45_offset4
15	0.117309036	0.612743456	0.292684896	0.00342791	GLCMEntropy_angle135_offset1
16	0.108546854	0.596189228	0.279506956	0.003182799	GLCMEntropy_angle90_offset1
17	0.113479547	0.607898699	0.287757061	0.003461434	GLCMEntropy_AllDirection_offset1
18	0.118818578	0.621737706	0.297046081	0.003881272	GLCMEntropy_angle45_offset1
19	1.432351151	4.568537713	2.466570797	0.002001011	InverseDifferenceMoment_angle0_offset7
20	1.438927302	4.602587686	2.479454159	0.001927146	InverseDifferenceMoment_angle0_offset4
21	1.411575525	4.466722389	2.424305307	0.002278366	InverseDifferenceMoment_AllDirection_offset7
22	0.117593162	0.616908044	0.295053954	0.00367191	GLCMEntropy_angle0_offset1
23	1.405530742	4.457743993	2.415856399	0.002416624	InverseDifferenceMoment_angle90_offset7
24	1.403578138	4.431629187	2.408260161	0.00240647	InverseDifferenceMoment_AllDirection_offset4
25	1.410216906	4.473259834	2.424516762	0.002327419	InverseDifferenceMoment_angle135_offset7
26	1.385949126	4.357645574	2.375557401	0.002719226	InverseDifferenceMoment_angle135_offset4
27	1.387751112	4.365955874	2.377754933	0.002696088	InverseDifferenceMoment_angle90_offset4
28	1.331543729	4.779276403	2.371849436	0.007263883	Range
29	1.395545219	4.391879325	2.391936642	0.00252932	InverseDifferenceMoment_angle45_offset4
30	1.390583029	4.363379122	2.38140735	0.002599253	InverseDifferenceMoment_angle45_offset7
31	1.378208894	4.368819316	2.367681399	0.003009035	InverseDifferenceMoment_angle90_offset1
32	0.074379489	0.616525586	0.250468	0.009413168	Inertia_angle0_offset1
33	1.372326734	4.366484799	2.360059272	0.003206349	InverseDifferenceMoment_AllDirection_offset1
34	1.003249639	2.922399871	1.640860852	0.060723424	Correlation_angle90_offset7
35	1.226783949	4.714835064	2.192460243	0.022668298	MaxIntensity
36	1.335452442	4.196735578	2.283332871	0.004152276	InverseDifferenceMoment_angle45_offset1
37	0.086394367	0.65276839	0.275245647	0.01135631	Inertia_AllDirection_offset1
38	1.346946036	4.22055916	2.305784074	0.00368553	InverseDifferenceMoment_angle135_offset1
39	0.065789218	0.631206124	0.244223044	0.013479399	Inertia_angle90_offset1
40	1.365217291	5.160282072	2.4772778	0.007185371	GLCMEnergy_angle0_offset1
41	0.101438999	0.678915224	0.298790393	0.012165616	Inertia_angle135_offset1
42	1.362367898	5.425322513	2.53507519	0.008265194	GLCMEnergy_AllDirection_offset1
43	1.38804482	4.494972628	2.401998424	0.0030449	InverseDifferenceMoment_angle0_offset1
44	0.954506653	2.659006741	1.550922168	0.082708855	Correlation_angle135_offset7
45	0.971783289	2.686231371	1.579214639	0.070308959	Correlation_AllDirection_offset7
46	1.358773251	5.384883708	2.524928281	0.008362957	GLCMEnergy_angle90_offset1
47	1.362754787	5.615691057	2.57884591	0.008833406	GLCMEnergy_angle135_offset1
48	1.358287468	5.587334075	2.563777243	0.009112962	GLCMEnergy_angle45_offset1
49	1.365678162	5.858657267	2.635078927	0.009340088	GLCMEnergy_angle90_offset4
50	1.363224091	5.745978732	2.607666943	0.009203715	GLCMEnergy_angle0_offset4
51	1.34932339	5.83725218	2.614533753	0.010539402	GLCMEnergy_angle135_offset4
52	1.038208732	2.948657244	1.728488624	0.038092501	HighIntensityLargeAreaEmphasis
53	1.357547088	5.801611465	2.614711729	0.009777656	GLCMEnergy_AllDirection_offset4
54	1.35068489	5.761494305	2.598303044	0.010192808	GLCMEnergy_angle45_offset4
55	1.144812617	4.485314257	1.97897198	0.039538258	GLCMEnergy_AllDirection_offset1_SD
56	0.096639016	0.696170428	0.299995854	0.015104302	Inertia_angle45_offset1
57	1.002734724	2.779065929	1.630526293	0.053713823	Correlation_AllDirection_offset4
58	1.33831018	5.740745714	2.579876142	0.01124163	GLCMEnergy_angle0_offset7
59	0.018509195	0.732028534	0.182444074	0.0689539	Inertia_AllDirection_offset1_SD
60	0.973328106	2.732661345	1.580556561	0.071924539	Correlation_angle0_offset7
61	1.346798466	5.799033758	2.603478673	0.010640816	GLCMEnergy_angle90_offset7
62	0.930358624	2.556975433	1.509240613	0.098961326	Correlation_angle135_offset4
63	0.983049899	2.726056468	1.59813948	0.063890883	Correlation_angle0_offset4
64	1.317286593	5.655687419	2.538863896	0.01291594	GLCMEnergy_AllDirection_offset7
65	1.277996833	4.017073643	2.177581238	0.006975668	InverseDifferenceMoment_AllDirection_offset1_SD
66	1.067642229	3.071329453	1.744804071	0.033762473	Correlation_angle90_offset4
67	0.179173839	0.795764678	0.407826216	0.01787704	HaralickCorrelation_angle45_offset7
68	1.007040905	2.852821846	1.675638814	0.049842908	HighIntensityEmphasis
69	0.187590265	0.809206948	0.419374164	0.019136705	HaralickCorrelation_angle135_offset7
70	0.999241966	2.828033256	1.662164586	0.053284479	HighIntensitySmallAreaEmphasis
71	1.301448208	5.544250429	2.496647165	0.014172211	GLCMEnergy_angle45_offset7
72	0.188557217	0.81675446	0.423090914	0.020855108	HaralickCorrelation_AllDirection_offset7
73	1.271834298	5.366881705	2.430068075	0.01706805	GLCMEnergy_angle135_offset7
74	0.174230747	0.858349842	0.420854096	0.033925984	HaralickCorrelation_angle135_offset1
75	0.168033429	0.858319849	0.414520564	0.035148828	HaralickCorrelation_AllDirection_offset1
76	0.167840278	0.856923592	0.413595674	0.03457394	HaralickCorrelation_angle45_offset1
77	0.163189165	0.859403115	0.410010448	0.036540735	HaralickCorrelation_angle90_offset1
78	0.187764917	0.839417752	0.428202095	0.026122173	HaralickCorrelation_angle135_offset4
79	0.165907746	0.858253227	0.412587691	0.035705045	HaralickCorrelation_angle0_offset1
80	0.185031565	0.856302685	0.430813787	0.031426041	HaralickCorrelation_angle90_offset4
81	0.179110076	0.827115046	0.41527376	0.024107792	HaralickCorrelation_angle0_offset7
82	0.192704165	0.835231856	0.432142899	0.024421501	HaralickCorrelation_angle90_offset7
83	0.184330431	0.831061148	0.422713235	0.024797248	HaralickCorrelation_angle45_offset4
84	0.183916595	0.843529498	0.425892045	0.028016951	HaralickCorrelation_AllDirection_offset4
85	0.17665902	0.84885931	0.420331228	0.030825761	HaralickCorrelation_angle0_offset4
86	0.29451147	0.90560454	0.531429847	0.025532444	histogramEnergy
87	0.29451147	0.90560454	0.531429847	0.025532444	histogramEntropy
